# Supplementary material for: phyBWT2: phylogeny reconstruction via eBWT positional clustering
Source: Algorithms Mol Biol. 2023 Aug 3;18:11. doi: 10.1186/s13015-023-00232-4 (PMC10399073; doi:10.1186/s13015-023-00232-4)
Supplement: Supplementary file 1 — Additional file 1: Dataset information. Descriptions and information to download the datasets used and analysed in the current study. [file 13015_2023_232_MOESM1_ESM.xlsx]

## Sheet: 12 yeasts
No.	Name	Accession	Species	Total Bases	Read len	Instrument	Study Title	Library Strategy	Project	Study Accession
1	DBVPG6044	SRS1650827	S. cerevisiae	4693880300	151	Illumina HiSeq 2500	Illumina sequencing for 12 representative strans from S. cerevisiae and S. paradoxus	WGS	PRJNA340312	SRP083098
2	SK1	SRS1650826	S. cerevisiae	3714927670	151	Illumina HiSeq 2500	Illumina sequencing for 12 representative strans from S. cerevisiae and S. paradoxus	WGS	PRJNA340313	SRP083098
3	YPS128	SRS1650866	S. cerevisiae	3169786262	151	Illumina HiSeq 2500	Illumina sequencing for 12 representative strans from S. cerevisiae and S. paradoxus	WGS	PRJNA340314	SRP083098
4	Y12	SRS1650855	S. cerevisiae	3402428640	151	Illumina HiSeq 2500	Illumina sequencing for 12 representative strans from S. cerevisiae and S. paradoxus	WGS	PRJNA340315	SRP083098
5	UWOPS034614	SRS1650871	S. cerevisiae	3203275948	151	Illumina HiSeq 2500	Illumina sequencing for 12 representative strans from S. cerevisiae and S. paradoxus	WGS	PRJNA340316	SRP083098
6	DBVPG6765	SRS1650829	S. cerevisiae	4389402994	151	Illumina HiSeq 2500	Illumina sequencing for 12 representative strans from S. cerevisiae and S. paradoxus	WGS	PRJNA340317	SRP083098
7	S288C	SRS1650828	S. cerevisiae	8016365312	151	Illumina HiSeq 2500	Illumina sequencing for 12 representative strans from S. cerevisiae and S. paradoxus	WGS	PRJNA340318	SRP083098
8	CBS432	SRS1650874	S. paradoxus	3481022328	151	Illumina HiSeq 2500	Illumina sequencing for 12 representative strans from S. cerevisiae and S. paradoxus	WGS	PRJNA340319	SRP083098
9	N44	SRS1650872	S. paradoxus	3307884218	151	Illumina HiSeq 2500	Illumina sequencing for 12 representative strans from S. cerevisiae and S. paradoxus	WGS	PRJNA340320	SRP083098
10	YPS138	SRS1650877	S. paradoxus	3702777908	151	Illumina HiSeq 2500	Illumina sequencing for 12 representative strans from S. cerevisiae and S. paradoxus	WGS	PRJNA340321	SRP083098
11	UFRJ50816	SRS1650878	S. paradoxus	3402203650	151	Illumina HiSeq 2500	Illumina sequencing for 12 representative strans from S. cerevisiae and S. paradoxus	WGS	PRJNA340322	SRP083098
12	UWOPS919171	SRS1650879	S. paradoxus	2939081214	151	Illumina HiSeq 2500	Illumina sequencing for 12 representative strans from S. cerevisiae and S. paradoxus	WGS	PRJNA340323	SRP083098

## Sheet: Drosophila
No.	Name	Species	Length (bp)	fasta_ftp
1	ana	D. ananassae	230993012	ftp://ftp.flybase.net/genomes/Drosophila_ananassae/dana_r1.06_FB2018_04/fasta/dana-all-chromosome-r1.06.fasta.gz
2	ere	D. erecta	152712140	ftp://ftp.flybase.net/genomes/Drosophila_erecta/dere_r1.05_FB2018_06/fasta/dere-all-chromosome-r1.05.fasta.gz
3	gri	D. grimshawi	200467819	ftp://ftp.flybase.net/genomes/Drosophila_grimshawi/dgri_r1.05_FB2018_06/fasta/dgri-all-chromosome-r1.05.fasta.gz
4	mel	D. melanogaster	143726002	ftp://ftp.flybase.net/genomes/Drosophila_melanogaster/dmel_r6.25_FB2018_06/fasta/dmel-all-chromosome-r6.25.fasta.gz
5	moj	D. mojavensis	193826310	ftp://ftp.flybase.net/genomes/Drosophila_mojavensis/dmoj_r1.04_FB2018_06/fasta/dmoj-all-chromosome-r1.04.fasta.gz
6	per	D. persimilis	188374079	ftp://ftp.flybase.net/genomes/Drosophila_persimilis/dper_r1.3_FB2018_06/fasta/dper-all-chromosome-r1.3.fasta.gz
7	pse	D. pseudoobscura	152696384	ftp://ftp.flybase.net/genomes/Drosophila_pseudoobscura/dpse_r3.04_FB2018_05/fasta/dpse-all-chromosome-r3.04.fasta.gz
8	sec	D. sechellia	166577145	ftp://ftp.flybase.net/genomes/Drosophila_sechellia/dsec_r1.3_FB2018_06/fasta/dsec-all-chromosome-r1.3.fasta.gz
9	sim	D. simulans	124963774	ftp://ftp.flybase.net/genomes/Drosophila_simulans/dsim_r2.02_FB2017_04/fasta/dsim-all-chromosome-r2.02.fasta.gz
10	vir	D. virilis	206026697	ftp://ftp.flybase.net/genomes/Drosophila_virilis/dvir_r1.07_FB2018_05/fasta/dvir-all-chromosome-r1.07.fasta.gz
11	wil	D. willistoni	235516348	ftp://ftp.flybase.net/genomes/Drosophila_willistoni/dwil_r1.05_FB2018_06/fasta/dwil-all-chromosome-r1.05.fasta.gz
12	yak	D. yakuba	165693946	ftp://ftp.flybase.net/genomes/Drosophila_yakuba/dyak_r1.05_FB2018_06/fasta/dyak-all-chromosome-r1.05.fasta.gz

## Sheet: 42 yeast
No.	Name	study_accession	sample_accession	experiment_accession	run_accession	tax_id	scientific_name	fastq_ftp	submitted_ftp
1	AAC	PRJEB50706	SAMEA12946357	ERX8236402	ERR8603822	4932	Saccharomyces cerevisiae	ftp.sra.ebi.ac.uk/vol1/fastq/ERR860/002/ERR8603822/ERR8603822_1.fastq.gz;ftp.sra.ebi.ac.uk/vol1/fastq/ERR860/002/ERR8603822/ERR8603822_2.fastq.gz	ftp.sra.ebi.ac.uk/vol1/run/ERR860/ERR8603822/AAC_1.fq.gz;ftp.sra.ebi.ac.uk/vol1/run/ERR860/ERR8603822/AAC_2.fq.gz
2	ACH	PRJEB50706	SAMEA12946360	ERX8236405	ERR8603825	4932	Saccharomyces cerevisiae	ftp.sra.ebi.ac.uk/vol1/fastq/ERR860/005/ERR8603825/ERR8603825_1.fastq.gz;ftp.sra.ebi.ac.uk/vol1/fastq/ERR860/005/ERR8603825/ERR8603825_2.fastq.gz	ftp.sra.ebi.ac.uk/vol1/run/ERR860/ERR8603825/ACH_1.fq.gz;ftp.sra.ebi.ac.uk/vol1/run/ERR860/ERR8603825/ACH_2.fq.gz
3	ADE	PRJEB50706	SAMEA12946361	ERX8236406	ERR8603826	4932	Saccharomyces cerevisiae	ftp.sra.ebi.ac.uk/vol1/fastq/ERR860/006/ERR8603826/ERR8603826_1.fastq.gz;ftp.sra.ebi.ac.uk/vol1/fastq/ERR860/006/ERR8603826/ERR8603826_2.fastq.gz	ftp.sra.ebi.ac.uk/vol1/run/ERR860/ERR8603826/ADE_1.fq.gz;ftp.sra.ebi.ac.uk/vol1/run/ERR860/ERR8603826/ADE_2.fq.gz
4	ADI	PRJEB50706	SAMEA12946362	ERX8236407	ERR8603827	4932	Saccharomyces cerevisiae	ftp.sra.ebi.ac.uk/vol1/fastq/ERR860/007/ERR8603827/ERR8603827_1.fastq.gz;ftp.sra.ebi.ac.uk/vol1/fastq/ERR860/007/ERR8603827/ERR8603827_2.fastq.gz	ftp.sra.ebi.ac.uk/vol1/run/ERR860/ERR8603827/ADI_1.fq.gz;ftp.sra.ebi.ac.uk/vol1/run/ERR860/ERR8603827/ADI_2.fq.gz
5	AEH	PRJEB50706	SAMEA12946363	ERX8236408	ERR8603828	4932	Saccharomyces cerevisiae	ftp.sra.ebi.ac.uk/vol1/fastq/ERR860/008/ERR8603828/ERR8603828_1.fastq.gz;ftp.sra.ebi.ac.uk/vol1/fastq/ERR860/008/ERR8603828/ERR8603828_2.fastq.gz	ftp.sra.ebi.ac.uk/vol1/run/ERR860/ERR8603828/AEH_1.fq.gz;ftp.sra.ebi.ac.uk/vol1/run/ERR860/ERR8603828/AEH_2.fq.gz
6	AEL	PRJEB50706	SAMEA12946364	ERX8236409	ERR8603829	4932	Saccharomyces cerevisiae	ftp.sra.ebi.ac.uk/vol1/fastq/ERR860/009/ERR8603829/ERR8603829_1.fastq.gz;ftp.sra.ebi.ac.uk/vol1/fastq/ERR860/009/ERR8603829/ERR8603829_2.fastq.gz	ftp.sra.ebi.ac.uk/vol1/run/ERR860/ERR8603829/AEL_1.fq.gz;ftp.sra.ebi.ac.uk/vol1/run/ERR860/ERR8603829/AEL_2.fq.gz
7	AFI	PRJEB50706	SAMEA12946366	ERX8236411	ERR8603831	4932	Saccharomyces cerevisiae	ftp.sra.ebi.ac.uk/vol1/fastq/ERR860/001/ERR8603831/ERR8603831_1.fastq.gz;ftp.sra.ebi.ac.uk/vol1/fastq/ERR860/001/ERR8603831/ERR8603831_2.fastq.gz	ftp.sra.ebi.ac.uk/vol1/run/ERR860/ERR8603831/AFI_1.fq.gz;ftp.sra.ebi.ac.uk/vol1/run/ERR860/ERR8603831/AFI_2.fq.gz
8	AHL	PRJEB50706	SAMEA12946370	ERX8236415	ERR8603835	4932	Saccharomyces cerevisiae	ftp.sra.ebi.ac.uk/vol1/fastq/ERR860/005/ERR8603835/ERR8603835_1.fastq.gz;ftp.sra.ebi.ac.uk/vol1/fastq/ERR860/005/ERR8603835/ERR8603835_2.fastq.gz	ftp.sra.ebi.ac.uk/vol1/run/ERR860/ERR8603835/AHL_1.fq.gz;ftp.sra.ebi.ac.uk/vol1/run/ERR860/ERR8603835/AHL_2.fq.gz
9	AIF	PRJEB50706	SAMEA12946373	ERX8236418	ERR8603838	4932	Saccharomyces cerevisiae	ftp.sra.ebi.ac.uk/vol1/fastq/ERR860/008/ERR8603838/ERR8603838_1.fastq.gz;ftp.sra.ebi.ac.uk/vol1/fastq/ERR860/008/ERR8603838/ERR8603838_2.fastq.gz	ftp.sra.ebi.ac.uk/vol1/run/ERR860/ERR8603838/AIF_1.fq.gz;ftp.sra.ebi.ac.uk/vol1/run/ERR860/ERR8603838/AIF_2.fq.gz
10	ALI	PRJEB50706	SAMEA12946379	ERX8236424	ERR8603844	4932	Saccharomyces cerevisiae	ftp.sra.ebi.ac.uk/vol1/fastq/ERR860/004/ERR8603844/ERR8603844_1.fastq.gz;ftp.sra.ebi.ac.uk/vol1/fastq/ERR860/004/ERR8603844/ERR8603844_2.fastq.gz	ftp.sra.ebi.ac.uk/vol1/run/ERR860/ERR8603844/ALI_1.fq.gz;ftp.sra.ebi.ac.uk/vol1/run/ERR860/ERR8603844/ALI_2.fq.gz
11	ALS_1a	PRJEB50706	SAMEA12946380	ERX8236425	ERR8603845	4932	Saccharomyces cerevisiae	ftp.sra.ebi.ac.uk/vol1/fastq/ERR860/005/ERR8603845/ERR8603845_1.fastq.gz;ftp.sra.ebi.ac.uk/vol1/fastq/ERR860/005/ERR8603845/ERR8603845_2.fastq.gz	ftp.sra.ebi.ac.uk/vol1/run/ERR860/ERR8603845/ALS_1a_1.fq.gz;ftp.sra.ebi.ac.uk/vol1/run/ERR860/ERR8603845/ALS_1a_2.fq.gz
12	AMH_1a	PRJEB50706	SAMEA12946381	ERX8236426	ERR8603846	4932	Saccharomyces cerevisiae	ftp.sra.ebi.ac.uk/vol1/fastq/ERR860/006/ERR8603846/ERR8603846_1.fastq.gz;ftp.sra.ebi.ac.uk/vol1/fastq/ERR860/006/ERR8603846/ERR8603846_2.fastq.gz	ftp.sra.ebi.ac.uk/vol1/run/ERR860/ERR8603846/AMH_1a_1.fq.gz;ftp.sra.ebi.ac.uk/vol1/run/ERR860/ERR8603846/AMH_1a_2.fq.gz
13	AMP_1a	PRJEB50706	SAMEA12946383	ERX8236428	ERR8603848	4932	Saccharomyces cerevisiae	ftp.sra.ebi.ac.uk/vol1/fastq/ERR860/008/ERR8603848/ERR8603848_1.fastq.gz;ftp.sra.ebi.ac.uk/vol1/fastq/ERR860/008/ERR8603848/ERR8603848_2.fastq.gz	ftp.sra.ebi.ac.uk/vol1/run/ERR860/ERR8603848/AMP_1a_1.fq.gz;ftp.sra.ebi.ac.uk/vol1/run/ERR860/ERR8603848/AMP_1a_2.fq.gz
14	ANL	PRJEB50706	SAMEA12946384	ERX8236429	ERR8603849	4932	Saccharomyces cerevisiae	ftp.sra.ebi.ac.uk/vol1/fastq/ERR860/009/ERR8603849/ERR8603849_1.fastq.gz;ftp.sra.ebi.ac.uk/vol1/fastq/ERR860/009/ERR8603849/ERR8603849_2.fastq.gz	ftp.sra.ebi.ac.uk/vol1/run/ERR860/ERR8603849/ANL_1.fq.gz;ftp.sra.ebi.ac.uk/vol1/run/ERR860/ERR8603849/ANL_2.fq.gz
15	ANM	PRJEB50706	SAMEA12946385	ERX8236430	ERR8603850	4932	Saccharomyces cerevisiae	ftp.sra.ebi.ac.uk/vol1/fastq/ERR860/000/ERR8603850/ERR8603850_1.fastq.gz;ftp.sra.ebi.ac.uk/vol1/fastq/ERR860/000/ERR8603850/ERR8603850_2.fastq.gz	ftp.sra.ebi.ac.uk/vol1/run/ERR860/ERR8603850/ANM_1.fq.gz;ftp.sra.ebi.ac.uk/vol1/run/ERR860/ERR8603850/ANM_2.fq.gz
16	APG	PRJEB50706	SAMEA12946386	ERX8236431	ERR8603851	4932	Saccharomyces cerevisiae	ftp.sra.ebi.ac.uk/vol1/fastq/ERR860/001/ERR8603851/ERR8603851_1.fastq.gz;ftp.sra.ebi.ac.uk/vol1/fastq/ERR860/001/ERR8603851/ERR8603851_2.fastq.gz	ftp.sra.ebi.ac.uk/vol1/run/ERR860/ERR8603851/APG_1.fq.gz;ftp.sra.ebi.ac.uk/vol1/run/ERR860/ERR8603851/APG_2.fq.gz
17	ASB	PRJEB50706	SAMEA12946388	ERX8236433	ERR8603853	4932	Saccharomyces cerevisiae	ftp.sra.ebi.ac.uk/vol1/fastq/ERR860/003/ERR8603853/ERR8603853_1.fastq.gz;ftp.sra.ebi.ac.uk/vol1/fastq/ERR860/003/ERR8603853/ERR8603853_2.fastq.gz	ftp.sra.ebi.ac.uk/vol1/run/ERR860/ERR8603853/ASB_1.fq.gz;ftp.sra.ebi.ac.uk/vol1/run/ERR860/ERR8603853/ASB_2.fq.gz
18	ATV	PRJEB50706	SAMEA12946391	ERX8236436	ERR8603856	4932	Saccharomyces cerevisiae	ftp.sra.ebi.ac.uk/vol1/fastq/ERR860/006/ERR8603856/ERR8603856_1.fastq.gz;ftp.sra.ebi.ac.uk/vol1/fastq/ERR860/006/ERR8603856/ERR8603856_2.fastq.gz	ftp.sra.ebi.ac.uk/vol1/run/ERR860/ERR8603856/ATV_1.fq.gz;ftp.sra.ebi.ac.uk/vol1/run/ERR860/ERR8603856/ATV_2.fq.gz
19	AVB	PRJEB14774	SAMEA3895205	ERX1598827	ERR1527945	4932	Saccharomyces cerevisiae	ftp.sra.ebi.ac.uk/vol1/fastq/ERR152/005/ERR1527945/ERR1527945_1.fastq.gz;ftp.sra.ebi.ac.uk/vol1/fastq/ERR152/005/ERR1527945/ERR1527945_2.fastq.gz	ftp.sra.ebi.ac.uk/vol1/run/ERR152/ERR1527945/BCM_AVBOSW_2_1_H75NTBCXX.IND46_clean.fastq.gz;ftp.sra.ebi.ac.uk/vol1/run/ERR152/ERR1527945/BCM_AVBOSW_2_2_H75NTBCXX.IND46_clean.fastq.gz
20	BAD	PRJEB50706	SAMEA12946394	ERX8236439	ERR8603859	4932	Saccharomyces cerevisiae	ftp.sra.ebi.ac.uk/vol1/fastq/ERR860/009/ERR8603859/ERR8603859_1.fastq.gz;ftp.sra.ebi.ac.uk/vol1/fastq/ERR860/009/ERR8603859/ERR8603859_2.fastq.gz	ftp.sra.ebi.ac.uk/vol1/run/ERR860/ERR8603859/BAD_1.fq.gz;ftp.sra.ebi.ac.uk/vol1/run/ERR860/ERR8603859/BAD_2.fq.gz
21	BAF	PRJEB50706	SAMEA12946395	ERX8236440	ERR8603860	4932	Saccharomyces cerevisiae	ftp.sra.ebi.ac.uk/vol1/fastq/ERR860/000/ERR8603860/ERR8603860_1.fastq.gz;ftp.sra.ebi.ac.uk/vol1/fastq/ERR860/000/ERR8603860/ERR8603860_2.fastq.gz	ftp.sra.ebi.ac.uk/vol1/run/ERR860/ERR8603860/BAF_1.fq.gz;ftp.sra.ebi.ac.uk/vol1/run/ERR860/ERR8603860/BAF_2.fq.gz
22	BAH	PRJEB14774	SAMEA3895227	ERX1598829	ERR1527926	4932	Saccharomyces cerevisiae	ftp.sra.ebi.ac.uk/vol1/fastq/ERR152/006/ERR1527926/ERR1527926_1.fastq.gz;ftp.sra.ebi.ac.uk/vol1/fastq/ERR152/006/ERR1527926/ERR1527926_2.fastq.gz	ftp.sra.ebi.ac.uk/vol1/run/ERR152/ERR1527926/BCM_BAHOSW_1_1_H75NTBCXX.IND47_clean.fastq.gz;ftp.sra.ebi.ac.uk/vol1/run/ERR152/ERR1527926/BCM_BAHOSW_1_2_H75NTBCXX.IND47_clean.fastq.gz
23	BAL_1a	PRJEB50706	SAMEA12946399	ERX8236444	ERR8603864	4932	Saccharomyces cerevisiae	ftp.sra.ebi.ac.uk/vol1/fastq/ERR860/004/ERR8603864/ERR8603864_1.fastq.gz;ftp.sra.ebi.ac.uk/vol1/fastq/ERR860/004/ERR8603864/ERR8603864_2.fastq.gz	ftp.sra.ebi.ac.uk/vol1/run/ERR860/ERR8603864/BAL_1a_1.fq.gz;ftp.sra.ebi.ac.uk/vol1/run/ERR860/ERR8603864/BAL_1a_2.fq.gz
24	BAP_1a	PRJEB50706	SAMEA12946400	ERX8236445	ERR8603865	4932	Saccharomyces cerevisiae	ftp.sra.ebi.ac.uk/vol1/fastq/ERR860/005/ERR8603865/ERR8603865_1.fastq.gz;ftp.sra.ebi.ac.uk/vol1/fastq/ERR860/005/ERR8603865/ERR8603865_2.fastq.gz	ftp.sra.ebi.ac.uk/vol1/run/ERR860/ERR8603865/BAP_1a_1.fq.gz;ftp.sra.ebi.ac.uk/vol1/run/ERR860/ERR8603865/BAP_1a_2.fq.gz
25	BAQ_1a	PRJEB50706	SAMEA12946401	ERX8236446	ERR8603866	4932	Saccharomyces cerevisiae	ftp.sra.ebi.ac.uk/vol1/fastq/ERR860/006/ERR8603866/ERR8603866_1.fastq.gz;ftp.sra.ebi.ac.uk/vol1/fastq/ERR860/006/ERR8603866/ERR8603866_2.fastq.gz	ftp.sra.ebi.ac.uk/vol1/run/ERR860/ERR8603866/BAQ_1a_1.fq.gz;ftp.sra.ebi.ac.uk/vol1/run/ERR860/ERR8603866/BAQ_1a_2.fq.gz
26	BBF	PRJEB50706	SAMEA13011150	ERX8266784	ERR8609726	4932	Saccharomyces cerevisiae	ftp.sra.ebi.ac.uk/vol1/fastq/ERR860/006/ERR8609726/ERR8609726_1.fastq.gz;ftp.sra.ebi.ac.uk/vol1/fastq/ERR860/006/ERR8609726/ERR8609726_2.fastq.gz	ftp.sra.ebi.ac.uk/vol1/run/ERR860/ERR8609726/BBF_1.fq.gz;ftp.sra.ebi.ac.uk/vol1/run/ERR860/ERR8609726/BBF_2.fq.gz
27	BCE_3a	PRJEB50706	SAMEA12946405	ERX8236450	ERR8603870	4932	Saccharomyces cerevisiae	ftp.sra.ebi.ac.uk/vol1/fastq/ERR860/000/ERR8603870/ERR8603870_1.fastq.gz;ftp.sra.ebi.ac.uk/vol1/fastq/ERR860/000/ERR8603870/ERR8603870_2.fastq.gz	ftp.sra.ebi.ac.uk/vol1/run/ERR860/ERR8603870/BCE_3a_1.fq.gz;ftp.sra.ebi.ac.uk/vol1/run/ERR860/ERR8603870/BCE_3a_2.fq.gz
28	BDH_1b	PRJEB50706	SAMEA12946408	ERX8236453	ERR8603873	4932	Saccharomyces cerevisiae	ftp.sra.ebi.ac.uk/vol1/fastq/ERR860/003/ERR8603873/ERR8603873_1.fastq.gz;ftp.sra.ebi.ac.uk/vol1/fastq/ERR860/003/ERR8603873/ERR8603873_2.fastq.gz	ftp.sra.ebi.ac.uk/vol1/run/ERR860/ERR8603873/BDH_1b_1.fq.gz;ftp.sra.ebi.ac.uk/vol1/run/ERR860/ERR8603873/BDH_1b_2.fq.gz
29	BDN_1c	PRJEB50706	SAMEA12946410	ERX8236455	ERR8603875	4932	Saccharomyces cerevisiae	ftp.sra.ebi.ac.uk/vol1/fastq/ERR860/005/ERR8603875/ERR8603875_1.fastq.gz;ftp.sra.ebi.ac.uk/vol1/fastq/ERR860/005/ERR8603875/ERR8603875_2.fastq.gz	ftp.sra.ebi.ac.uk/vol1/run/ERR860/ERR8603875/BDN_1c_1.fq.gz;ftp.sra.ebi.ac.uk/vol1/run/ERR860/ERR8603875/BDN_1c_2.fq.gz
30	BFH	PRJEB50706	SAMEA12946412	ERX8236457	ERR8603877	4932	Saccharomyces cerevisiae	ftp.sra.ebi.ac.uk/vol1/fastq/ERR860/007/ERR8603877/ERR8603877_1.fastq.gz;ftp.sra.ebi.ac.uk/vol1/fastq/ERR860/007/ERR8603877/ERR8603877_2.fastq.gz	ftp.sra.ebi.ac.uk/vol1/run/ERR860/ERR8603877/BFH_1.fq.gz;ftp.sra.ebi.ac.uk/vol1/run/ERR860/ERR8603877/BFH_2.fq.gz
31	BHH	PRJEB14774	SAMEA3895356	ERX1598833	ERR1527929	4932	Saccharomyces cerevisiae	ftp.sra.ebi.ac.uk/vol1/fastq/ERR152/009/ERR1527929/ERR1527929_1.fastq.gz;ftp.sra.ebi.ac.uk/vol1/fastq/ERR152/009/ERR1527929/ERR1527929_2.fastq.gz	ftp.sra.ebi.ac.uk/vol1/run/ERR152/ERR1527929/BCM_BHHOSW_2_1_H75NTBCXX.IND43_clean.fastq.gz;ftp.sra.ebi.ac.uk/vol1/run/ERR152/ERR1527929/BCM_BHHOSW_2_2_H75NTBCXX.IND43_clean.fastq.gz
32	BMC_2a	PRJEB50706	SAMEA12946417	ERX8236462	ERR8603882	4932	Saccharomyces cerevisiae	ftp.sra.ebi.ac.uk/vol1/fastq/ERR860/002/ERR8603882/ERR8603882_1.fastq.gz;ftp.sra.ebi.ac.uk/vol1/fastq/ERR860/002/ERR8603882/ERR8603882_2.fastq.gz	ftp.sra.ebi.ac.uk/vol1/run/ERR860/ERR8603882/BMC_2a_1.fq.gz;ftp.sra.ebi.ac.uk/vol1/run/ERR860/ERR8603882/BMC_2a_2.fq.gz
33	BPK	PRJEB50706	SAMEA12946419	ERX8236464	ERR8603884	4932	Saccharomyces cerevisiae	ftp.sra.ebi.ac.uk/vol1/fastq/ERR860/004/ERR8603884/ERR8603884_1.fastq.gz;ftp.sra.ebi.ac.uk/vol1/fastq/ERR860/004/ERR8603884/ERR8603884_2.fastq.gz	ftp.sra.ebi.ac.uk/vol1/run/ERR860/ERR8603884/BPK_1.fq.gz;ftp.sra.ebi.ac.uk/vol1/run/ERR860/ERR8603884/BPK_2.fq.gz
34	CAS_1a	PRJEB50706	SAMEA12946421	ERX8236466	ERR8603886	4932	Saccharomyces cerevisiae	ftp.sra.ebi.ac.uk/vol1/fastq/ERR860/006/ERR8603886/ERR8603886_1.fastq.gz;ftp.sra.ebi.ac.uk/vol1/fastq/ERR860/006/ERR8603886/ERR8603886_2.fastq.gz	ftp.sra.ebi.ac.uk/vol1/run/ERR860/ERR8603886/CAS_1a_1.fq.gz;ftp.sra.ebi.ac.uk/vol1/run/ERR860/ERR8603886/CAS_1a_2.fq.gz
35	CCC_1a	PRJEB50706	SAMEA12946423	ERX8236468	ERR8603888	4932	Saccharomyces cerevisiae	ftp.sra.ebi.ac.uk/vol1/fastq/ERR860/008/ERR8603888/ERR8603888_1.fastq.gz;ftp.sra.ebi.ac.uk/vol1/fastq/ERR860/008/ERR8603888/ERR8603888_2.fastq.gz	ftp.sra.ebi.ac.uk/vol1/run/ERR860/ERR8603888/CCC_1a_1.fq.gz;ftp.sra.ebi.ac.uk/vol1/run/ERR860/ERR8603888/CCC_1a_2.fq.gz
36	CCT_1a	PRJEB50706	SAMEA12946424	ERX8236469	ERR8603889	4932	Saccharomyces cerevisiae	ftp.sra.ebi.ac.uk/vol1/fastq/ERR860/009/ERR8603889/ERR8603889_1.fastq.gz;ftp.sra.ebi.ac.uk/vol1/fastq/ERR860/009/ERR8603889/ERR8603889_2.fastq.gz	ftp.sra.ebi.ac.uk/vol1/run/ERR860/ERR8603889/CCQ_1a_1.fq.gz;ftp.sra.ebi.ac.uk/vol1/run/ERR860/ERR8603889/CCQ_1a_2.fq.gz
37	CDA	PRJEB50706	SAMEA12946426	ERX8236471	ERR8603891	4932	Saccharomyces cerevisiae	ftp.sra.ebi.ac.uk/vol1/fastq/ERR860/001/ERR8603891/ERR8603891_1.fastq.gz;ftp.sra.ebi.ac.uk/vol1/fastq/ERR860/001/ERR8603891/ERR8603891_2.fastq.gz	ftp.sra.ebi.ac.uk/vol1/run/ERR860/ERR8603891/CDA_1.fq.gz;ftp.sra.ebi.ac.uk/vol1/run/ERR860/ERR8603891/CDA_2.fq.gz
38	CDG_1a	PRJEB50706	SAMEA12946427	ERX8236472	ERR8603892	4932	Saccharomyces cerevisiae	ftp.sra.ebi.ac.uk/vol1/fastq/ERR860/002/ERR8603892/ERR8603892_1.fastq.gz;ftp.sra.ebi.ac.uk/vol1/fastq/ERR860/002/ERR8603892/ERR8603892_2.fastq.gz	ftp.sra.ebi.ac.uk/vol1/run/ERR860/ERR8603892/CDG_1a_1.fq.gz;ftp.sra.ebi.ac.uk/vol1/run/ERR860/ERR8603892/CDG_1a_2.fq.gz
39	CKB	PRJEB50706	SAMEA12946438	ERX8236483	ERR8603903	4932	Saccharomyces cerevisiae	ftp.sra.ebi.ac.uk/vol1/fastq/ERR860/003/ERR8603903/ERR8603903_1.fastq.gz;ftp.sra.ebi.ac.uk/vol1/fastq/ERR860/003/ERR8603903/ERR8603903_2.fastq.gz	ftp.sra.ebi.ac.uk/vol1/run/ERR860/ERR8603903/CKB_1.fq.gz;ftp.sra.ebi.ac.uk/vol1/run/ERR860/ERR8603903/CKB_2.fq.gz
40	CMF	PRJEB50706	SAMEA12946441	ERX8236486	ERR8603906	4932	Saccharomyces cerevisiae	ftp.sra.ebi.ac.uk/vol1/fastq/ERR860/006/ERR8603906/ERR8603906_1.fastq.gz;ftp.sra.ebi.ac.uk/vol1/fastq/ERR860/006/ERR8603906/ERR8603906_2.fastq.gz	ftp.sra.ebi.ac.uk/vol1/run/ERR860/ERR8603906/CMF_1.fq.gz;ftp.sra.ebi.ac.uk/vol1/run/ERR860/ERR8603906/CMF_2.fq.gz
41	CPI_1c	PRJEB50706	SAMEA12946445	ERX8236490	ERR8603910	4932	Saccharomyces cerevisiae	ftp.sra.ebi.ac.uk/vol1/fastq/ERR860/000/ERR8603910/ERR8603910_1.fastq.gz;ftp.sra.ebi.ac.uk/vol1/fastq/ERR860/000/ERR8603910/ERR8603910_2.fastq.gz	ftp.sra.ebi.ac.uk/vol1/run/ERR860/ERR8603910/CPI_1c_1.fq.gz;ftp.sra.ebi.ac.uk/vol1/run/ERR860/ERR8603910/CPI_1c_2.fq.gz
42	Y12	SRP083098		PRJNA340315	SRS1650855	4932	Saccharomyces cerevisiae
study_accession
AAC
ACH
ADE
ADI
AEH
AEL
AFI
AHL
AIF
ALI
ALS_1a
AMH_1a
AMP_1a
ANL
ANM
APG
ASB
ATV
AVB
BAD
BAF
BAH
BAL_1a
BAP_1a
BAQ_1a
BBF
BCE_3a
BDH_1b
BDN_1c
BFH
BHH
BMC_2a
BPK
CAS_1a
CCC_1a
CCT_1a
CDA
CDG_1a
CKB
CMF
CPI_1c

## Sheet: HIV-1
No.	Accession	Subtype	Length (bp)	Area
1	U51190	A1	8999	Uganda
2	AF004885	A1	9160	Kenya
3	AF069670	A1	8813	Somalia
4	AF484509	A1	8807	Uganda
5	AF286237	A2	9060	Cyprus
6	AF286238	A2	8972	DRC
7	AY173951	B	8996	Thailand
8	AY331295	B	8834	USA
9	AY423387	B	9359	Netherlands
10	K03455	B	9719	France
11	AF067155	C	9002	India
12	AY772699	C	9011	South Africa
13	U46016	C	9031	Ethopia
14	U52953	C	8959	Brazil
15	AY371157	D	8379	Cameroon
16	K03454	D	9176	DRC
17	U88824	D	8952	Uganda
18	AF005494	F1	8968	Brazil
19	AF075703	F1	8925	Finland
20	AF077336	F1	8903	Belgium (DRC)
21	AJ249238	F1	8614	France
22	AF377956	F2	8782	Cameroon
23	AJ249236	F2	8555	Cameroon
24	AJ249237	F2	8589	Cameroon
25	AY371158	F2	8349	Cameroon
26	AF061641	G	9047	Finland(Kenya)
27	AF061642	G	9074	Sweden (DRC)
28	AF084936	G	9707	Belgium (DRC)
29	AF005496	H	8953	Cent.Afr. Rep
30	AF190127	H	9056	Belgium
31	AF190128	H	9707	Belgium
32	AF082394	J	8943	Sweden
33	AF082395	J	8953	Sweden
34	AJ249235	K	8600	DRC
35	AJ249239	K	8604	Cameroon
36	AJ006022	N	9182	Cameroon
37	AJ271370	N	9045	Cameroon
38	AY532635	N	8938	Cameroon
39	AJ302647	O	9829	Senegal
40	AY169812	O	9110	Cameroon
41	L20571	O	9793	Cameroon
42	L20587	O	9754	Cameroon
43	AF447763	CPZ	9326	Tanzania

## Sheet: Ebola
No.	Accession	Organism	Length (bp)	Collection date
1	FJ217161	Bundibugyo ebolavirus	18940	2007-11-01
2	KC545393	Bundibugyo ebolavirus	18939	2012
3	KC242801	Zaire ebolavirus	18959	1976
4	KC242792	Zaire ebolavirus	18959	1994
5	AY354458	Zaire ebolavirus	18961	1995
6	KC242794	Zaire ebolavirus	18959	1996
7	KC242800	Zaire ebolavirus	18958	2002
8	HQ613403	Zaire ebolavirus	18807	31-Aug-2007
9	EM095	Zaire ebolavirus	18911	25-May-2014
10	AF522874	Reston Ebola virus strain Pennsylvania	18891	1990
11	AB050936	Reston ebolavirus	18890	1996
12	FJ621583	Reston ebolavirus	18887	2008
13	FJ621584	Reston ebolavirus	18836	2008
14	FJ621585	Reston ebolavirus	18796	2008
15	FJ968794	Sudan ebolavirus strain Boniface	18875	1976
16	AY729654	Sudan ebolavirus strain Gulu	18875	2000
17	JN638998	Sudan ebolavirus - Nakisamata	18875	may-2011
18	KC545389	Sudan ebolavirus isolate EboSud-602 2012	18874	2012
19	KC589025	Sudan ebolavirus isolate EboSud-639	18875	2012
20	FJ217162	Cote d'Ivoire ebolavirus	18935	1994-11-01

## Sheet: E. Coli-Shigella
No.	Accession	Organism	Length (bp)
1	NC_000913	E._coli_K_12_substr_MG1655	4641652
2	NC_002655	E._coli_O157H7_EDL933	5528445
3	NC_002695	E._coli_O157H7	5498578
4	NC_004337	S._flexneri_2a	4607202
5	NC_004431	E._coli_CFT073	5231428
6	NC_004741	S._flexneri_2a_2457T	4599354
7	NC_007384	S._sonnei_046	4825265
8	NC_007606	S._dysenteriae_Sd197	4369232
9	NC_007613	S._boydii_227	4519823
10	NC_007779	E._coli_K_12_substr_W3110	4646332
11	NC_007946	E._coli_UTI89	5065741
12	NC_008253	E._coli_536	4938920
13	NC_008258	S._flexneri_5_8401	4574284
14	NC_008563	E._coli_APEC_O1	5082025
15	NC_009800	E._coli_HS	4643538
16	NC_009801	E._coli_E24377A	4979619
17	NC_010468	E._coli_C_ATCC_8739	4746218
18	NC_010498	E._coli_SMS_3_5	5068389
19	NC_010658	S._boydii_CDC_3083_94	4615997
20	NC_011415	E._coli_SE11	4887515
21	NC_011601	E._coli_0127_H6_E2348_69	4965553
22	NC_011741	E._coli_IAI1	4700560
23	NC_011742	E._coli_S88	5032268
24	NC_011745	E._coli_ED1a	5209548
25	NC_011748	E._coli_55989	5154862
26	NC_011750	E._coli_IAI39;	5132068
27	NC_011751	E._coli_UMN026	5202090
